# Supplementary material for: Unraveling the sugar code: the role of microbial extracellular glycans in plant–microbe interactions
Source: J Exp Bot. 2020 Sep 15;72(1):15–35. doi: 10.1093/jxb/eraa414 (PMC7816849; doi:10.1093/jxb/eraa414)
Supplement: eraa414_suppl_Supplementary_Table_S1 [file eraa414_suppl_supplementary_table_s1.xlsx]

## Sheet: Total
This table covers the microbial glycan strctures, the corresponding plant receptors (if described) and the associated plant responses that were cited in this review.
substrate	organism	sugar monomers	linkage types	plant responses	plant species	perception components	references
peptidoglycan
peptidoglycan/muropeptides	Agrobacterium tumefaciens, Pseudomonas syringae pv. tomato, Staphylococcus aureus, Xanthomonas campestris pv. campestris	N-acetylglucosamine, N-acetylmuramic acid	β-1,4	callose deposition, cytosolic calcium influx, defense gene induction, MAPK induction, medium alkalinization, phytoalexin synthesis, ROS burst	Arabidopsis thaliana Col-0	LYM1/LYM3/CERK1	Erbs (2008), Gust (2007), Liu (2014), Willmann (2011)*
peptidoglycan/muropeptides	Xanthomonas oryzae pv. oryzae	N-acetylglucosamine, N-acetylmuramic acid	β-1,4	defense gene induction, medium alkalinization, ROS burst	Oryza sativa	LYP4/LYP6/CERK1	Ao (2014)*, Liu (2012a)*
peptidoglycan	-	N-acetylglucosamine, N-acetylmuramic acid	β-1,4	defense gene induction	Medicago truncatula	CERK1(LYK9)/LYR4	Feng (2019)*
peptidoglycan	-	N-acetylglucosamine, N-acetylmuramic acid	β-1,4	calcium spiking	Medicago truncatula	CERK1(LYK9)/LYR4/DMI2	Feng (2019)*
lipopolysaccharide
lipopolysaccharide (truncated)	Sinorhizobium fredii HH103 rpkM	lacking pseudaminic acid derivative	-	impaired nodule formation and symbiosis	Cajanus cajan, Macroptilium atropurpureum	-	Lorenzo (2020)
lipopolysaccharide	Escherichia coli, Pseudomonas aeruginosa, Salmonella minnesota	-	-	ROS burst	Oryza sativa	CERK1	Desaki (2018)*
lipopolysaccharide	Escherichia coli, Pseudomonas aeruginosa	-	-	ROS burst, defense gene induction	Arabidopsis thaliana Col-0	LBR-1/LBR-2	Iizasa (2016)*, Iizasa (2017)
lipopolysaccharide	Xyllela fastidiosa	-	-	delayed immuno-recognition	Vitis vinifera	-	Rapicavoli (2019)
lipopolysaccharide	Xanthomonas campestris pv. campestris B100	rhamnose, mannose, glucose, galacturonic acid, Kdo	-	ROS burst	Nicotiana benthamiana	-	Braun (2005)
lipopolysaccharide	Xanthomonas campestris pv. campestris H2321	rhamnose (lower amount), mannose, glucose, galacturonic acid, Kdo	-	ROS burst	Nicotiana benthamiana	-	Braun (2005)
lipooligosaccharide	Xanthomonas campestris pv. campestris H23.8	mannose, glucose, galacturonic acid, Kdo	-	ROS burst	Nicotiana benthamiana	-	Braun (2005)
incomplete lipooligosaccharide	Xanthomonas campestris pv. campestris H14	mannose, glucose, galacturonic acid, Kdo	-	ROS burst	Nicotiana benthamiana	-	Braun (2005)
lipid A	Xanthomonas campestris pv. campestris B100	-	-	no ROS burst	Nicotiana benthamiana	-	Braun (2005)
lipid A	Burkholderia cepacia, Xanthomonas campestris pv. campestris	-	-	defense gene induction, HR suppression	Arabidopsis thaliana Col-0	-	Madala (2012), Silipo (2005)
lipooligosaccharide	Burkholderia cepacia, Xanthomonas campestris pv. campestris	-	-	defense gene induction, HR suppression	Arabidopsis thaliana Col-0	-	Madala (2012), Silipo (2005)
core oligosaccharide	Xanthomonas campestris pv. campestris	-	-	defense gene induction, HR suppression	Arabidopsis thaliana Col-0	-	Silipo (2005)
O-antigen polysaccharide + core oligosaccharide	Burkholderia cepacia	-	-	defense gene induction	Arabidopsis thaliana Col-0	-	Madala (2012)
O-antigen polysaccharide	synthetic product	rhamnose	α-1,2/α-1,3	defense gene induction, HR suppression	Arabidopsis thaliana Col-0	-	Bedini (2005)
mc-3-OH-fatty acids	Pseudomonas aeruginosa	-	-	cytosolic calcium influx, defense gene induction, MAPK activation, ROS burst	Arabidopsis thaliana Col-0	LORE	Kutschera (2019)*
Extracellular polysaccharides from bacteria
xanthan	Xanthomonas campestris pv. campestris	glucose backbone, mannose, glucuronic acid, mannose	-	suppression of immunity (ROS, callose deposition, defense gene expression)	Arabidopsis thaliana Col-0	-	Aslam (2008), Yun (2006)
xanthan	Xanthomonas campestris pv. campestris	glucose backbone, mannose, glucuronic acid, mannose	-	suppression of callose deposition	Nictotiana benthamiana	-	Yun (2006)
alginate	Pseudomonas aeruginosa	-	-	suppression of immunity (cytosolic calcium influx, ROS)	Arabidopsis thaliana Col-0	-	Aslam (2008)
amylovoran	Erwinia amylovora	-	-	suppression of immunity (cytosolic calcium influx, ROS)	Arabidopsis thaliana Col-0	-	Aslam (2008)
extracellular polysaccharide	Ralstonia solanacearum	-	-	suppression of immunity (cytosolic calcium influx, ROS)	Arabidopsis thaliana Col-0	-	Aslam (2008)
extracellular polysaccharide	Ralstonia solanacearum	-	-	defense gene induction, ROS burst	Solanum lycopersicum Hawaii7996	-	Milling (2011)
extracellular polysaccharide	Sinorhizobium meliloti	-	-	suppression of immunity (cytosolic calcium influx, ROS)	Arabidopsis thaliana Col-0	-	Aslam (2008)
extracellular polysaccharide (native)	Mesorhizobium loti	glucose, galactose, glucuronic acid, riburonic acid	-	control of bacterial progression through epidermal cell layer	Lotus japonicus	EPR3	Kawahadara (2015)*
extracellular polysaccharide (truncated)	Mesorhizobium loti	glucose, galactose	-	uninfected root nodule primordia	Lotus japonicus	EPR3	Kawahadara (2015)*
succinoglycan	Sinorhizobium meliloti	glucose, galactose	-	absence: defense gene induction, symbiotic impairment presence: metabolic adjustments	Medicago truncatula	-	Jones (2008)
β-glucans
laminaripentaose	-	glucose	β-1,3	phenylalanine ammonia-lyase activation	Nicotiana tabacum	-	Klarzynski (2000)
laminarihexaose	-	glucose	β-1,3	cytosolic calcium influx, defense gene induction, MAPK activation, ROS burst	Arabidopsis thaliana Col-0	CERK1	Mélida (2018)*, Wanke (2020)
laminarihexaose	-	glucose	β-1,3	MAPK activation, ROS burst	Brachypodium distachyon	-	Wanke (2020)
laminarihexaose	-	glucose	β-1,3	ROS burst	Capsella rubella	-	Wanke (2020)
laminarihexaose	-	glucose	β-1,3	defense gene induction, MAPK activation, ROS burst	Hordeum vulgare	-	Wanke (2020)
laminarihexaose	-	glucose	β-1,3	chitinase induction, phenylalanine ammonia-lyase activation	Oryza sativa	-	Inui (1997)
tetraglucosyl-glucitol	Magnaporthe griase	glucose, glucitol	β-1,3/1,6-glucan	phytoalexin synthesis	Oryza sativa	-	Yamaguchi (2000)
heptaglucoside	Phytophthora sojae	glucose	β-1,3/1,6-glucan	phytoalexin synthesis	Glycine max	GBP	Fliegmann(2004)*, Sharp(1984), Umemoto (1997)*
laminarin	(Laminaria digitata)	glucose	β-1,3/1,6	ROS burst	Arabidopsis thaliana Ws-0	-	Wawra (2016)
laminarin	(Laminaria digitata)	glucose	β-1,3/1,6	MAPK activation, ROS burst	Brachypodium distachyon	-	Wanke (2020)
laminarin	(Laminaria digitata)	glucose	β-1,3/1,6	defense gene induction, MAPK activation, ROS burst	Hordeum vulgare	-	Wanke (2020)
laminarin	(Laminaria digitata)	glucose	β-1,3/1,6	cytosolic calcium influx, defense gene induction, MAPK activation, ROS burst	Nicotiana benthamiana	-	Wanke (2020)
laminarin	(Laminaria digitata)	glucose	β-1,3/1,6	defense gene induction, disease resistance (bacteria), lipoxygenase activation, medium alkalinization, phenylalanine ammonia-lyase activation, ROS burst, SA accumulation	Nicotiana tabacum	-	Klarzynski (2000), Ménard (2004)
laminarin	(Laminaria digitata)	glucose	β-1,3/1,6	ROS burst	Oryza sativa	-	Wanke (2020)
laminarin	(Laminaria digitata)	glucose	β-1,3/1,6	chitinase activation, cytosolic calcium influx, defense gene induction, disease resistance (fungi & oomycetes), glucanase activation, MAPK activation, medium alkalinization, phytoalexin synthesis, ROS burst	Vitis vinifera		Aziz(2003)
sulfated laminarin (PS3)	(Laminaria digitata, modified)	glucose	β-1,3/1,6	defense gene expression	Arabidopsis thaliana Col-0	-	Ménard (2004)
sulfated laminarin (PS3)	(Laminaria digitata, modified)	glucose	β-1,3/1,6	disease resistance (viruses), elektrolyte leakage, SA accumulation, scopoletin accumulation, ROS burst	Nicotiana tabacum	-	Ménard (2004)
sulfated laminarin (PS3)	(Laminaria digitata, modified)	glucose	β-1,3/1,6	callose depositions, defense gene induction, defense priming, disease resistance (oomycetes), membrane depolarization, phenol depositions	Vitis vinifera	-	Gauthier (2014), Trouvelot (2008)
chito-glucan	Aphanomyces euteiches	glucose, N-acetylglucosamine	β-1,3/1,4/1,6	calcium spiking, defense gene indcution	Medicago truncatula	-	Nars (2013)
chitooligomers
chitooligomers (DP 4-8)	-	N-acetylglucosamine	β-1,4	defense gene induction, MAPK activation, ROS burst	Lotus japonicus	LYS6	Boszoki (2017)*
chitooligomers (DP 4-8)	-	N-acetylglucosamine	β-1,4	defense gene induction, MAPK activation, ROS burst	Medicago truncatula	CERK1(LYK9)/LYR4	Boszoki (2017)*, Feng (2019)
chitooligomers (DP 4-8)	-	N-acetylglucosamine	β-1,4	calcium spiking	Medicago truncatula	CERK1(LYK9)/LYR4/DMI2	Genre (2013), Sun (2015), Feng (2019)*
chitooligomers (DP 4)	-	N-acetylglucosamine	β-1,4	suppression of immunity (callose deposition, defense gene induction, MAPK, ROS)	Arabidopsis thaliana Col-0	LYK3	Liang (2013)*
chitooligomers (DP 4)	-	N-acetylglucosamine	β-1,4	calcium spiking	Oryza sativa	CERK1	Sun (2015)*
chitooligomers (DP 4)	-	N-acetylglucosamine	β-1,4	suppression of ROS	Solanum lycoperiscum	-	Liang (2013)
chitooligomers (DP 4)	-	N-acetylglucosamine	β-1,4	suppression of ROS	Zea mays	-	Liang (2013)
chitooligomers (DP 4-5)	-	N-acetylglucosamine	β-1,4	suppression of ROS	Glycine max	-	Liang (2013)
chitooligomers (DP 6-8)	-	N-acetylglucosamine	β-1,4	cytosolic calcium-influx, defense gene induction, MAPK activation, plasmodesmal closure, ROS burst	Arabidopsis thaliana Col-0	LYK4/LYK5/CERK1, LYM2/LYK4/LYK5 (in plasmodesmata)	Cao (2014)*, Cheval (2020)*, Faulkner (2013)*, Petutschnig (2010)*
chitooligomers (DP 6-8)	-	N-acetylglucosamine	β-1,4	callose deposition, defense gene induction, ROS burst, MAPK activation, medium alkalinization	Oryza sativa	CEBIP/CERK1, LYP4/LYP6/CERK1	Ao (2014)*, Hayafune (2014)*, Liu (2012)*, Shimizu (2010)*
extracellular polysaccharides from filamentous microbes
β-1,3/1,6-glucan-extracellular polysaccharide	Fusarium oxysporum Dzf17	glucose	β-1,3/1,6	peroxidase activation, phenylalanine ammonia-lyase activation, polyphenoloxidase activation	Dioscorea zingiberensis	-	Li (2004)
β-1,3/1,6-glucan-extracellular polysaccharide	Botrytis cinerea	glucose	β-1,3/1,6	SA accumulation, suppression of JA-immunity mediating genes	Solanum lycopersicum	-	El Oirdi (2011)
tramesan	Trametes versicolor	galactose backbone, mannose, fucose	-	pro antioxidant effect in assays with different organisms (fungi, plants, mammalian cell lines)	Triticum durum (cv. Svevo)	-	Scarpari (2017)
lipochitooligosaccharides
nod-lipochitooligosaccharide	Bradyrhizobium japonicum	-	-	suppression of immunity (callose deposition, cytosolic calcium influx, defense gene induction, MAPK, ROS)	Arabidopsis thaliana Col-0	LYK3	Liang (2013)*
nod-lipochitooligosaccharide	Bradyrhizobium japonicum	-	-	suppression of ROS	Glycine max	-	Liang (2013)
nod-lipochitooligosaccharide	Mesorhizobium loti	-	-	calcium spiking, infection thread formation, nodule primordia formation, root hair curling	Lotus japonicus	NFR1/NFR5	Madsen (2003)*, Radutoiu (2003)*
nod-lipochitooligosaccharide	Mesorhizobium loti, Sinorhizobium meliloti	-	-	calcium spiking, infection thread formation, nodulin expression, rapid cytosolic calcium fluxes, root hair curling	Medicago truncatula	LYK3/NFP	Amor (2003)*, Arrighi (2006), Limpens (2003)*
nod-lipochitooligosaccharide	Bradyrhizobium japonicum	-	-	suppression of ROS	Solanum lycoperiscum	-	Liang (2013)
nod-lipochitooligosaccharide	Bradyrhizobium japonicum	-	-	suppression of ROS	Zea mays	-	Liang (2013)
myc-lipochitooligosaccharide	LCOs from Rhizophagus irregularis, different sulphated and non-sulphated myc-lipochitooligosaccharide analogues synthetised in bacteria	-	-	calcium spiking, lateral root formation	Medicago truncatula	NFP	Czaja (2012)*, Maillet (2011), Sun (2015)
myc-lipochitooligosaccharide	different sulphated and non-sulphated myc-lipochitooligosaccharide analogues synthetised in bacteria	-	-	AM formation	Petunia hybrida	LYK10	Giradin (2019)*
myc-lipochitooligosaccharide	different sulphated and non-sulphated myc-lipochitooligosaccharide analogues synthetised in bacteria	-	-	AM formation	Solanum lycoperiscum	LYK10	Giradin (2019)*
cellooligomers
cellobiose (DP 2)	synthetic product	glucose	β-1,4	cytosolic calcium influx, defense gene induction, MAPK activation	Arabidopsis thaliana Col-0	-	Souza (2017)
cellooligomers (DP 3-7)	Serendipita indica and synthetic products	glucose	β-1,4	cytosolic calcium influx, defense gene induction, ROS burst	Arabidopsis thaliana Col-0	-	Johnson (2018), Souza (2017)
cellooligomers (DP 3,4,7-9)	synthetic products	glucose	β-1,4	cytosolic calcium influx, defense gene induction, ROS burst	Vitis vinifera	-	Aziz (2007)
cyclic β-glucans
cyclic β-glucan	Bradyrhizobium japonicum	glucose	β-1,3/1,6	isoflavonoid production, suppression of immunity	Glycine max	-	Mithöfer (1996)
cyclic β-glucan	Xanthomonas campestris pv. campestris	glucose	β-1,2-, β-1,6	suppression of local and systemic immune responses (callose deposition, defense gene induction)	Nicotiana benthamiana	-	Rigano (2007)
*: Publications describing parts of the plant perception machinery
